# Supplementary material for: Comprehensive Bioinformatics Analysis of the Biodiversity of Lsm Proteins in the Archaea Domain
Source: Microorganisms. 2023 May 3;11(5):1196. doi: 10.3390/microorganisms11051196 (PMC10221803; doi:10.3390/microorganisms11051196)
Supplement: Supplementary file 1 [file microorganisms-11-01196-s001.zip]

Archive with 1 entries (1 files):
- microorganisms-2290906-supplementary.pdf
